# Supplementary material for: Comparison of Patient Satisfaction in Inpatient Care Provided by Hospitalists and Nonhospitalists in South Korea
Source: Int J Environ Res Public Health. 2021 Jul 30;18(15):8101. doi: 10.3390/ijerph18158101 (PMC8345769; doi:10.3390/ijerph18158101)
Supplement: Supplementary file 1 [file ijerph-18-08101-s001.zip]

Archive with 1 entries (1 files):
- ijerph-1272641-supplementary.pdf
